# Supplementary material for: Fenofibrate Nanocrystal Composite Microparticles for Intestine-Specific Oral Drug Delivery System
Source: Pharmaceuticals (Basel). 2019 Jul 16;12(3):109. doi: 10.3390/ph12030109 (PMC6789785; doi:10.3390/ph12030109)
Supplement: Supplementary file 1 [file pharmaceuticals-12-00109-s001.zip]

Archive with 4 entries (3 files):
- suupl/
- suupl/FNB-AL-D (1).mp4
- suupl/FNB-AL-E (1).mp4
- suupl/pharmaceuticals-12-00109-s001-2.pdf
